# Supplementary material for: Role of HO-1 against Saturated Fatty Acid-Induced Oxidative Stress in Hepatocytes
Source: Nutrients. 2021 Mar 19;13(3):993. doi: 10.3390/nu13030993 (PMC8003531; doi:10.3390/nu13030993)
Supplement: Supplementary file 1 [file nutrients-13-00993-s001.zip]

Archive with 8 entries (7 files):
- Supp figure 1,2/
- __MACOSX/._Supp figure 1,2
- Supp figure 1,2/.DS_Store
- __MACOSX/Supp figure 1,2/._.DS_Store
- Supp figure 1,2/Supp Figure 2.pdf
- __MACOSX/Supp figure 1,2/._Supp Figure 2.pdf
- Supp figure 1,2/Supp Figure 1.pdf
- __MACOSX/Supp figure 1,2/._Supp Figure 1.pdf
